# Supplementary material for: Transient expansion of peripheral Lambda-expressing plasma cells represents a distinctive phenotype associated with SFTSV infection
Source: Front Immunol. 2026 Apr 24;17:1763231. doi: 10.3389/fimmu.2026.1763231 (PMC13154158; doi:10.3389/fimmu.2026.1763231)
Supplement: Supplementary file 3 [file DataSheet1.xlsx]

## Sheet: Sheet1
Demographics and clinical features of SFTS patients enrolled in the study
Patient	Age (years)	Sex	Days from symptom onset to admission	Symptoms at admission	Underlying disease	Gastrointestinal symptoms	Respiratory symptom	Neurologic symptoms	Group	Clinical outcome
P1	75	F	8	fever, vomiting, nausea, diarrhoea, cough	Yes	Yes	Yes	No	Mild	Recovered
P2	54	M	4	fever, chills	Yes	No	Yes	No	Mild	Recovered
P3	54	F	5	fever, chills, nausea,vomiting, cough	Yes	Yes	Yes	No	Mild	Recovered
P4	65	M	7	fever, chills, cough	No	No	Yes	No	Mild	Recovered
P5	53	M	4	fever, chills,diarrhoea	No	Yes	No	No	Mild	Recovered
P6	58	F	7	fever, diarrhoea, feeble, pain in the limbs	Yes	Yes	No	No	Mild	Recovered
P7	68	F	5	fever, chills,diarrhoea, pain in the limbs	No	Yes	No	No	Mild	Recovered
P8	67	M	7	fever, feeble, pain in the limbs	No	No	Yes	No	Mild	Recovered
P9	80	F	5	fever, feeble	No	No	Yes	No	Mild	Recovered
P10	59	F	5	fever, feeble, headache, chills, lymphadenopathy	No	No	No	No	Mild	Recovered
P11	42	M	6	fever, feeble, pain in the limbs	No	No	No	No	Mild	Recovered
P12	57	F	6	fever, chills, vomiting, diarrhoea	No	Yes	Yes	No	Mild	Recovered
P13	72	F	4	fever,chills, pain in the limbs	Yes	No	No	No	Mild	Recovered
P14	73	M	2	fever,chills, pain in the limbs	Yes	No	No	No	Mild	Recovered
P15	83	M	3	fever, headache, chills, pain in the limbs, disturbance of consciousness, incontinence	Yes	Yes	Yes	Yes	Severe	Recovered
P16	59	M	3	fever, chills,loss of appetite, poor sleep, confusion,disturbance of consciousness	No	Yes	No	Yes	Severe	Deceased
P17	80	M	3	fever, headache, chills, pain in the limbs, disturbance of consciousness	Yes	No	Yes	Yes	Severe	Deceased
P18	67	F	7	fever, chills,loss of appetite, poor sleep, confusion,disturbance of consciousness	Yes	Yes	Yes	Yes	Severe	Deceased
P19	65	M	10	fever, chills,feeble, loss of appetite, confusion,disturbance of consciousness	No	Yes	No	Yes	Severe	Deceased
P20	53	F	7	fever, nausea, loss of appetite, poor sleep, confusion,disturbance of consciousness, impairment of memory	No	Yes	Yes	Yes	Severe	Deceased
P21	71	M	5	fever, chills, cough, headache, feeble, loss of appetite, poor sleep, confusion,disturbance of consciousness	Yes	Yes	Yes	Yes	Severe	Deceased
P22	67	M	4	fever, chills, feeble, nausea, loss of appetite, pain in the limbs, confusion,disturbance of consciousness	No	Yes	Yes	Yes	Severe	Deceased
P23	68	F	10	fever, chills, feeble, nausea, confusion,disturbance of consciousness	Yes	Yes	Yes	Yes	Severe	Recovered
P24	63	F	7	fever, feeble, diarrhoea, vomiting, sleepiness, chest distress and shortness of breath, confusion,disturbance of consciousness	Yes	Yes	No	Yes	Severe	Deceased
