# Supplementary material for: Transient expansion of peripheral Lambda-expressing plasma cells represents a distinctive phenotype associated with SFTSV infection
Source: Front Immunol. 2026 Apr 24;17:1763231. doi: 10.3389/fimmu.2026.1763231 (PMC13154158; doi:10.3389/fimmu.2026.1763231)
Supplement: Supplementary file 4 [file DataSheet2.xlsx]

## Sheet: Sheet1
Patient	Age (years)	Sex	Diagnosis	WBC (109/L)	RBC (1012/L)	Monocyte (109/L)	Lymphocyte (109/L)	PLT (109/L)	HGB (g/L)	Fever	Underlying disease	Gastrointestinal symptoms	Respiratory symptom	Neurologic symptoms
P1	51	M	brucellosis	4.6	4.95	0.4	2.3	146	132	Yes	Yes	No	No	No
P2	53	M	brucellosis	8.06	4.31	0.74	2.36	172	133	Yes	Yes	Yes	Yes	No
P3	51	M	brucellosis	6.3	4.85	0.4	1.3	292	134	Yes	No	No	Yes	No
P4	58	F	brucellosis	3.12	3.69	0.38	0.93	159	101	Yes	Yes	Yes	Yes	No
P5	53	F	brucellosis	5.96	4.19	0.46	1.69	243	124	Yes	Yes	Yes	Yes	No
P6	64	M	brucellosis	6.8	4.69	0.7	1.6	252	131	Yes	Yes	Yes	No	No
P7	46	M	brucellosis	12.47	4.82	1.43	3.1	285	136	Yes	No	No	Yes	No
P8	55	F	brucellosis	6.35	3.6	0.62	1.59	344	95	Yes	No	Yes	Yes	No
P9	70	F	brucellosis	16.3	3.64	0.8	1.6	355	105	Yes	No	Yes	Yes	No
P10	64	F	brucellosis	3.32	3.69	0.34	1.24	244	111	Yes	No	No	No	No
P11	71	F	severe pneumonia	7.97	4.14	0.28	1.32	323	120	Yes	No	No	Yes	No
P12	84	M	severe pneumonia	11.17	3.2	0.39	0.29	184	106	Yes	Yes	No	Yes	No
P13	86	M	severe pneumonia	7.55	4.35	0.39	0.36	102	142	Yes	Yes	Yes	Yes	No
P14	85	M	severe pneumonia	18.11	3.6	0.74	0.8	284	100	Yes	Yes	Yes	Yes	No
P15	78	M	severe pneumonia	4.27	2.84	0.36	0.32	208	102	Yes	Yes	No	Yes	No
P16	88	F	severe pneumonia	24.48	4.17	0.98	0.83	283	133	Yes	Yes	No	Yes	No
P17	91	M	severe pneumonia	25.5	3.22	1.07	1.35	123	98	Yes	Yes	Yes	Yes	No
P18	85	M	severe pneumonia	8.98	3.93	0.78	2.24	230	117	Yes	Yes	Yes	Yes	No
P19	80	M	severe pneumonia	11.86	3.29	0.46	0.9	138	98	Yes	Yes	No	Yes	Yes
P20	61	F	severe pneumonia	16.27	3.84	1.24	1.33	164	119	Yes	No	No	Yes	No
P21	90	M	severe pneumonia	4.71	3.19	0.42	0.96	152	105	Yes	Yes	Yes	Yes	Yes
P22	83	M	severe pneumonia	10.05	5.71	0.4	0.4	257	166	Yes	Yes	Yes	Yes	No
P23	46	F	sepsis	12.9	4.34	0.25	0.49	65	132	Yes	Yes	No	No	No
P24	49	F	sepsis	12.1	2.56	0.45	0.52	375	73	Yes	Yes	Yes	No	No
P25	92	F	sepsis	11.44	3.79	0.17	0.32	186	108	Yes	Yes	No	No	No
P26	57	M	sepsis	8.35	3.73	0.19	0.82	40	117	Yes	Yes	No	Yes	No
P27	88	F	sepsis	14.19	3.61	0.35	1.77	320	99	Yes	Yes	Yes	Yes	No
P28	76	M	sepsis	29	4.73	0.67	0.58	20	143	Yes	Yes	No	No	No
P29	73	M	sepsis	13.65	2.62	0.77	0.62	83	78	No	Yes	Yes	No	Yes
P30	86	F	sepsis	10.12	4.37	0.46	0.81	194	136	Yes	Yes	Yes	Yes	Yes
P31	47	M	EBV infection	3.94	3.95	0.22	0.75	80	125	Yes	Yes	No	No	No
P32	85	F	EBV infection	2.47	4.58	0.01	0.19	109	131	Yes	Yes	No	Yes	No
P33	56	M	scrub typhus	7.68	3.76	0.31	0.28	29	116	Yes	No	No	Yes	No
P34	38	M	HFRS	13.1	4.86	1.6	4.51	94	140	Yes	No	Yes	No	No
P35	49	M	HFRS	20.28	5.47	2.94	3.01	100	181	Yes	No	Yes	No	No
P36	42	F	RA	6.13	3.79	0.42	0.86	167	124	No	No	No	No	No
P37	58	F	RA	6.98	4.25	0.84	2.06	311	130	No	Yes	No	No	No
P38	65	M	RA	21.91	3.66	0.22	0.79	463	101	No	No	No	No	No
P39	55	F	RA	6.85	4	0.55	2.08	421	117	No	Yes	No	No	No
P40	76	F	RA	5.5	3.2	0.38	1.03	190	95	No	Yes	No	No	No
P41	70	F	RA	6.33	4	0.5	1.22	284	110	No	No	No	No	No
P42	73	M	RA	8.93	4.21	0.46	2.56	398	121	No	No	No	No	No
P43	65	M	RA	3.32	4	0.26	1.18	239	118	No	No	No	No	No
P44	52	F	RA	4.29	4.22	0.3	0.96	226	125	No	No	No	No	No
P45	63	F	RA	4.94	3.67	0.47	1.49	342	98	No	Yes	No	No	No
P46	42	M	SLE	3.7	5.34	0.33	0.87	153	158	No	No	No	No	No
P47	26	M	SLE	7.67	4.79	0.69	2.64	194	145	No	No	No	No	No
P48	64	F	SLE	0.51	2.21	0.03	0.16	95	81	Yes	Yes	No	No	No
P49	24	F	SLE	5.07	3.8	0.55	1.61	235	120	Yes	No	No	No	No
P50	73	M	ITP	6.42	4.56	0.54	2.06	19	142	No	Yes	No	No	No
P51	68	F	ITP	10.43	4.11	0.97	2.39	23	130	No	No	No	No	No
P52	59	F	ITP	5.42	4	0.25	2.27	1	120	No	No	No	No	No
P53	67	F	MA	2.27	1.85	0.06	1.02	24	75	No	No	No	No	No
P54	21	M	MA	6.44	2.03	0.35	2.64	138	68	No	No	No	No	No
P55	52	M	MA	3.52	2.01	0.12	0.92	137	85	No	No	No	No	No
P56	68	M	MA	3.78	1.62	0.26	2.03	123	59	No	Yes	No	No	No
P57	68	F	MA	2.04	1.57	0.01	1.11	65	56	No	No	No	No	No
P58	61	M	MA	2.66	1.61	0.12	1.16	28	61	No	No	No	No	No
P59	69	M	MA	3.71	1.36	0.42	0.84	23	47	No	Yes	No	No	No
P60	74	F	MA	3.87	1.44	0.07	0.6	53	63	No	Yes	No	No	No
P61	51	M	MA	3.83	1.66	0.07	0.87	149	68	No	No	No	No	No
P62	75	M	AA	1.96	1.97	0.05	0.82	8	65	No	No	No	No	No
P63	64	F	MDS	2.05	2.8	0.06	0.17	102	96	No	Yes	No	Yes	No
P64	42	F	MDS	4.79	2.01	0.2	1.75	34	66	No	No	No	No	No
P65	52	F	MDS	1.29	2.49	0.03	0.89	85	90	No	No	No	No	No
P66	24	M	MDS	14.77	2.32	1.05	1.02	34	76	No	No	No	No	No
P67	70	F	MDS	16.74	4.97	0.01	0.01	2	137	No	Yes	No	Yes	No
